# Supplementary material for: The TEMPO integrator: accelerating molecular simulations by temporally multiscale force prediction
Source: Bioinform Adv. 2025 Jun 20;5(1):vbaf142. doi: 10.1093/bioadv/vbaf142 (PMC12377907; doi:10.1093/bioadv/vbaf142)
Supplement: vbaf142_Supplementary_Data [file vbaf142_supplementary_data.zip]

Archive with 1 entries (1 files):
- Supp_TEMPO_v2.odt
